# Supplementary material for: Cognitive Underpinnings of Functional Reading Difficulties in Polish Adults
Source: Brain Sci. 2026 Apr 22;16(5):438. doi: 10.3390/brainsci16050438 (PMC13204182; doi:10.3390/brainsci16050438)
Supplement: Supplementary file 1 [file brainsci-16-00438-s001.zip]

Archive with 1 entries (1 files):
- brainsci-4254823-supplementary (2).pdf
